# Supplementary material for: Nutritional Values of Minikiwi Fruit (Actinidia arguta) after Storage: Comparison between DCA New Technology and ULO and CA
Source: Molecules. 2022 Jul 5;27(13):4313. doi: 10.3390/molecules27134313 (PMC9268200; doi:10.3390/molecules27134313)
Supplement: Supplementary file 1 [file molecules-27-04313-s001.zip]

Archive with 1 entries (1 files):
- molecules-1773983-supplementary.pdf
